# Supplementary material for: A single base pair substitution in zebrafish distinguishes between innate and acute startle behavior regulation
Source: PLoS One. 2024 Mar 18;19(3):e0300529. doi: 10.1371/journal.pone.0300529 (PMC10947677; doi:10.1371/journal.pone.0300529)
Supplement: S1 Data — (XLSX) [file pone.0300529.s003.xlsx]

## Sheet: Fig1A
Stimulus Intensity (dBu)	escapistp404 - Top 25%								escapistp404 - Bottom 75%																							Wildtype -Top 25%								Wildtype - Bottom 75%
2.9625	90	77.8	70	11.1	30	40	44.4	30	40	10	10	30	22.2	40	10	0	0	0	0	0	0	20	0	0	0	0	0	0	0	0	10	10	0	0	0	0	10	0	0	0	10	0	0	10	10	0	0	20	0
8.74813	100	90	60	10	40	70	60	60	80	10	33.3	20	30	80	40	20	0	0	20	40	10	10	11.1	0	10	0	0	0	0	0	0	30	10	10	10	0	20	44.4	20	0	0	0	10	10	10	0	0	30	0
16.4501	100	100	70	90	80	60	77.8	50	40	55.6	30	60	20	20	40	40	10	10	50	20	10	20	0	0	10	0	0	0	10	0	0	30	30	20	20	20	40	57.1	30	30	30	10	10	10	10	10	10	10	10
19.3166	100	90	100	100	80	70	70	60	77.8	50	40	50	20	30	50	20	40	30	10	33.3	30	10	44.4	0	20	0	10	0	0	10	0	44.4	60	70	50	20	30	20	20	20	10	10	0	10	20	20	20	11.1	0
26.636	100	100	90	90	80	70	75	70	50	80	88.9	60	80	60	50	77.8	50	60	20	22.2	30	40	10	30	20	30	33.3	10	20	0	0	100	90	90	90	100	60	33.3	50	50	50	70	60	55.6	20	40	20	10	30
40.5634	100	100	100	100	100	100	80	100	70	100	88.9	88.9	100	66.7	100	100	100	80	100	80	90	70	90	100	80	90	50	77.8	50	80	50	100	100	100	100	100	100	88.9	90	100	100	88.9	100	90	88.9	70	100	80	90
[truncated: 12 more columns]

## Sheet: Fig1B
escapistp404 - Top 25%	Wildtype- Top25%
3731	2375
3578	2184
3139	2182
2737	2080
2733	1966
2701	1862
2655	1676
2501	1553

## Sheet: Fig1C
escapistp404- Bottom 75%	Wildtype - All Responders
2281	2375
2191	2184
2179	2182
2050	2080
2020	1966
2016	1862
1992	1676
1971	1553
1484	1488
1400	1466
1359	1466
1338	1454
1219	1418
1194	1083
1034	1067
1015	1064
991.7	1033
945.4	998.3
752.9	971.6
648	953.4
613.5	885.7
608	818.3
377.1	792.9
	634.3
	630.3
	618
	576.9
	557.1
	417.8
	348.2

## Sheet: Fig1E
Stimulus Intensity (dBu)	+/+																																							p404/p404
5.01155	0	0	0	0	0	0	20	0	20	0	0	0	0	20	0	0	0	0	20	0	0	20	20	0	20	0	0	0	20	0	40	40	0	40	0	20	0	0	40	20	100	80	60	100	0	0	0	0	0
14.4272	0	0	40	0	40	20	20	0	0	40	0	0	0	0	20	0	0	40	20	0	20	20	60	0	0	0	20	20	0	0	80	40	20	0	0	0	40	20	0	80	100	100	100	100	100	100	80	20	100
20.4902	0	0	40	0	0	0	60	20	0	80	0	0	0	0	20	0	20	60	25	40	0	0	40	20	40	0	20	0	20	20	80	40	0	20	0	40	100	20	0	100	100	100	80	80	100	80	100	100	100
24.7561	0	0	60	0	20	40	60	0	100	20	20	0	0	0	0	40	20	40	40	60	40	20	100	0	40	0	20	20	40	20	100	20	20	0	0	100	60	60	20	80	100	100	100	100	100	100	100	100	80
30.9499	100	0	40	0	20	20	20	100	100	80	0	40	0	20	60	80	40	100	20	80	100	0	100	20	80	40	0	20	60	60	100	80	0	80	40	100	100	60	40	100	100	80	100	100	100	100	80	100	100
44.9293	100	60	100	80	80	80	100	100	80	100	100	100	80	60	100	80	80	100	100	60	100	80	100	80	80	100	100	100	100	80	80	100	100	100	80	100	100	100	80	80	100	100	100	100	80	100	100	100	100
[truncated: 76 more columns]

## Sheet: Fig1F
+/+	p404/p404	+/p404
1708	3216	1570
419.4	3992	2228
1932	3696	2232
559.2	3700	1464
1175	3888	3697
1125	3381	1067
1773	3418	1366
1811	3164	1110
2185	2902	767.1
2333	3416	699
803.6	1981	855.1
1102	2814	792.9
559.2	3407	1430
715.3	1891	1726
1562	3898	1331
1575	3521	818.6
1171	3743	419.4
2536	3696	1268
1488	3060	522.7
1747	3649	1380
2072	3743	1310
912.7	3328	1818
2996	2980	1506
864.2	3631	1512
1876	2492	957
1102	3602	1379
1062	3555	1269
1160	2752	726
1711	1644	2789
1372	3407	1312
3311	3010	1020
2315	3887	967.5
958.4	2381	2450
1798	3992	1917
962.6	1910	1207
2531	3790	915.7
2847		1040
1876		819.9
1256		1066
		1911
		1420
		906.9
		1574
		2855
		760.9
		1263
		1875
		559.2
		927.7
		2389

## Sheet: Fig2E
Stimulus Intensity (dBu)	siblings (+/+ and +/p432)															p432/p432
4.70405	0	10	0	0	0	0	0	0	0	0	0	10	0	0	10	0	10	0	0	10	0
9.65747	10	0	0	0	0	0	0	0	10	0	0	10	10	0	0	10	0	0	0	10	10
17.6015	0	10	0	10	0	0	20	0	0	0	0	10	30	0	0	0	10	0	0	0	0
20.0336	20	20	0	10	0	0	10	0	0	10	0	30	10	0	0	0	10	10	0	0	0
26.6109	20	30	10	40	0	20	50	10	0	60	10	40	10	10	10	10	70	0	10	10	30
40.5903	80	90	60	80	60	100	100	100	90	100	60	90	70	90	90	90	100	80	90	100	90

## Sheet: Fig2F
siblings (+/+ and +/p432)	p432/p432
919.3	796.3
1104	1540
522.2	604.2
1067	731.9
419.4	891
904.5	1002
1362
801.8
693.6
1361
522.2
1316
857.2
731.9
756.6

## Sheet: Fig2G
+/+	p404/p431	+/p431	+/p404
559.2	1363	724.8	2077
861	659.8	1294	1988
1922	849.9	811.4	1218
956.9	1122	725	1175
1503	1815	930.9	2496
1737	1202	1161	1163
3056	956.9	2047	1157
1031	559.2	1886	842.6
2424	1477	2114	1933
		1324	1790
		995.9	969.5
			1946
			637.8
			1960
			1511
			968.7
			1422
			1633
			943.2
			502.1
			2424
			1244

## Sheet: Fig2H
+/+	p404/p432	+/p432	+/p404
1258	1310	2105	1560
1273	2127	2444	1580
1668	801.8	1853	2602
1605	2797	1746	489.3
2171	1265	1265	923.4
2864	2337	3122	1099
1613	2957	1331	2721
534.3	1052	1522	2802
1087	867.5	2043
514	3422	2235
2251	1382	764.7
2919	1565	1008
886	1543	1426
1919	1619	1437
	1592	1826
	3029	865.7
	3499

## Sheet: Fig2I
+/+	+/p404	+/p433	p404/p433
1263	612.9	1275	699
1312	559.2	2633	1506
2135	559.2	3011	2312
2280	2228	2846	803.6
864.2		419.4	1304
1160		900.7	559.2
962.6		1269	900.7
2275		1206	2134

[truncated: 12 more sheets: Fig3ai, Fig3aii, Fig3bi, Fig3bii, Fig3biii, Fig4ai, Fig4aii, Fig4bi, Fig4bii, Fig4biii, S2Fig_p432, S2Fig_p404]
